# Supplementary material for: Rearing Sea Urchins to Promote ‘Ready-to-Spawn’ Conditions for Ecotoxicological Surveys
Source: Toxics. 2025 Aug 21;13(8):705. doi: 10.3390/toxics13080705 (PMC12389862; doi:10.3390/toxics13080705)
Supplement: Supplementary file 1 [file toxics-13-00705-s001.zip]

Archive with 1 entries (1 files):
- toxics-3802501-supplementary.pdf
